# Supplementary material for: Tick Species Diversity and Molecular Identification of Spotted Fever Group Rickettsiae Collected from Migratory Birds Arriving from Africa
Source: Microorganisms. 2023 Aug 8;11(8):2036. doi: 10.3390/microorganisms11082036 (PMC10458931; doi:10.3390/microorganisms11082036)
Supplement: Supplementary file 1 [file microorganisms-11-02036-s001.zip]

Archive with 1 entries (1 files):
- microorganisms-2540733-supplementary.pdf
